# Supplementary material for: A major QTL affects temperature sensitive adult lethality and inbreeding depression in life span in Drosophila melanogaster
Source: BMC Evol Biol. 2008 Oct 28;8:297. doi: 10.1186/1471-2148-8-297 (PMC2625367; doi:10.1186/1471-2148-8-297)
Supplement: Additional file 1 — Microsatellite list. Contains microsatellite names, accession numbers, cytological locations, genetic locations, repeat type, references and allelic size ranges. [file 1471-2148-8-297-S1.xls]

## Sheet: Supplementary Table
Microsatellite	Accession No.	Cytological Location	Genetic Location	Repeat type	Reference (a)	Size range
DMC114E2	Z98254	03D-E	1-3.5	(AT)17	COLUP	320-321
DMU96440	U96440	07B3	1-20	(AG)14	COLUP	262-264
X11804446gcT	-	11A4	1-38 (b)	(CTG)13	SCHLUP	106-124
DMTROPONI	X58188	16F3-6	1-57.6	(CA)11	SCHU98	88-98
ENO2	-	22A1-B2	2-3b	(TA)20	SCHLUP	117-142
FT-TC	-	24E1-E4	2-16	(TC)9	SCHLUP	160-173
SU(VAR)	-	29A5-B4	2-31	(TG)12	SCHLUP	174-176
BIB	X53275	30F	2-34.7	(CAG)5	SCHU98	142-146
CAD	M21069	38E	2-54	(CAA)10	SCHU98	195-200
DROGPAD	M31129	47A	2-60	(GT)19	SCHU98	191-193
AC004641	AC004641	53D1-E2	2-80	(CA)22	COL99	113-120
AC002446	AC002446	58B1-B2	2-94	(TC)18	SCHLUP	162-166
DS08011	-	59A1-B2	2-101	(GT)8	SCHLUP	104-122
APRT.3	-	61F3-62B11	3-0 (b)	(GT)9	SCHLUP	149-158
MDR65.1	-	64E11-65B5	3-16 (b)	(TA)14	SCHLUP	90-107
3L9736711ca	-	67C8	3-31	(CA)12	SCHLUP	133-134
3L18033782ga	-	75C	3-45	(GA)12	SCHLUP	123-139
DROTROPI1	K03276	88F4-5	3-55	(TA)14	SCHU98	236-261
AC009347	AC009347	93A	3-69	(AT)15	GOC02	218-236
DROROUGH	M23629	97D4-D5	3-91.1	(GCT)11	COLUP	83-86
AF221066	AF221066	100F5	3-103	(TA)16	GOC02	186-204
a References: COL99 Colson et al. 1999; COLUP Colson unpublished; GOC02 Gockel et al. 2002; SCHU98 Schug et al. 1998; SCHLUP Schlötterer unpublished, b genetic location inferred from cytological location
